# Supplementary material for: Stochastic Boolean networks: An efficient approach to modeling gene regulatory networks
Source: BMC Syst Biol. 2012 Aug 28;6:113. doi: 10.1186/1752-0509-6-113 (PMC3532238; doi:10.1186/1752-0509-6-113)
Supplement: Additional file 2 — mux2.m. ‘mux2.m’ is a Matlab program, which implements the function of a two-input stochastic multiplexer (MUX, with one control input) for an SBN. [file 1752-0509-6-113-S2.m]

% This function defines the operation of two-input multiplexer.
% INPUT: 
%       a1: the stochastic sequence of the first input for the mux; 
%       a2: the stochastic sequence of the second input for the mux;
%		a3: the stochastic sequence of the selection input for the mux;
% OUTPUT: 
%       a: the stochastic sequence of the output for the mux.
% Copyright @ The authors, 2012.
function a= mux2(a1,a2,a3)          
   a=a1.*(1.-a3)+a2.*a3; 
