# Supplementary material for: Stochastic Boolean networks: An efficient approach to modeling gene regulatory networks
Source: BMC Syst Biol. 2012 Aug 28;6:113. doi: 10.1186/1752-0509-6-113 (PMC3532238; doi:10.1186/1752-0509-6-113)
Supplement: Additional file 3 — mux4.m. ‘mux4.m’ is a Matlab program, which implements the function of a four-input stochastic multiplexer (MUX, with two control inputs) for an SBN. [file 1752-0509-6-113-S3.m]

% This function defines the operation of three-input multiplexer.
% INPUT: 
%       a1: the stochastic sequence of the first input for the mux; 
%       a2: the stochastic sequence of the second input for the mux;
%		a3: the stochastic sequence of the third input for the mux;
%		a4: the stochastic sequence of the first selection input for the mux;
%		a5: the stochastic sequence of the second selection input for the mux;
% OUTPUT: 
%       a: the stochastic sequence of the output for the mux.
% Copyright @ The authors, 2012.
function a= mux3(a1,a2,a3,a4,a5)          
   a=a1.*(1.-a4).*(1.-a5)+a2.*(1.-a4).*a5+a3.*a4.*(1.-a5); 
