# Supplementary material for: Stochastic Boolean networks: An efficient approach to modeling gene regulatory networks
Source: BMC Syst Biol. 2012 Aug 28;6:113. doi: 10.1186/1752-0509-6-113 (PMC3532238; doi:10.1186/1752-0509-6-113)
Supplement: Additional file 5 — T_cell_SBN.m. ‘T_cell_SBN.m’ is a Matlab program, which describes the structure of an SBN for the T-cell genetic network and computes its state transition matrix for both without and with perturbation. The programs ‘mux2.m’ and ‘mux4.m’ are needed to run ‘T_cell_SBN.m.’ [file 1752-0509-6-113-S5.m]

% This function computes the state transition matrix for the SBN of the T cell network
% INPUT: 
%       M: the stochastic sequence length, e.g. M = 1000; 
%       p: the perturbation probability, e.g. p = 0.01;    
%          when there is no perturbation, p = 0. 
% OUTPUT: 
%       A: the computed state transition matrix.

% Copyright @ The authors, 2012.

function A = T_cell_SBN(M,p)  

tic
%%   initialization
n = 12;          % gene numbers
gn = zeros(2, n,M); % initialization of the input vector
L = ones(1,n);  % the number of boolean functions for each gene
C = ones(n,4); % the probability of the network
%%   description
L(1) = 1; 
L(2) = 2; %assign value L(1) ...L(n)
L(3) = 1;
L(4) = 1;
L(5) = 1;
L(6) = 2;
L(7) = 1;
L(8) = 1;
L(9) = 2;
L(10) = 1;
L(11) = 3;
L(12) = 1;

% the following are the probabilities for the multiplexers

C(2,1) = 0.5;
C(2,2) = 0.5;

C(6,1) = 0.9375;
C(6,2) = 0.0625;

C(9,1) = 0.5;
C(9,2) = 0.5;

C(11,1) = 0.297;
C(11,2) = 0.185;
C(11,3) = 0.370;
C(11,4) = 0.148;

% assign value(0.2,0.5,0.3;)

A = zeros(2^n, 2^n);  % transition matrix

input = zeros (1,2^n);
input(1730)=1;


for i = 1:2^n          % all the input combination
    i
    for j = 1:n

        x = bitand(i-1,2^n-1);
        gn(1,j,:) = bitand(bitshift(x,-j+1),1);
        
    end

%%   generate sequences for the mux
e2=randomsequence(1,M,500);
e6=randomsequence(1,M, 200);

e9=randomsequence(1,M,500);

e110=zeros(1,1,M);
e111=zeros(1,1,M);
    
    while sum(e110)~=148;
        jj=int32(1+(length(e110)-1)*rand);
        e110(jj)=1;
        e111(jj)=1;
    end

    while sum(e110)~=(148+370);
        ii = int32(1+(length(e110)-1)*rand);
        if e110(ii)~=1
            e110(ii)=1;
        else
        end
    end
   
     while sum(e111)~=(148+185);
        ii = int32(1+(length(e111)-1)*rand);
        if or(e110(ii),e111(ii))~=1 
            e111(ii)=1;
        else
        end
    end
    
  
%%   SBN
gup = zeros(1,n,M);   
gdown = zeros(1, n,M); 

    gup(1,1,:) = not(gn(1,6,:));

    f21 = or ( gn(1,3,:), gn(1,6,:) );
    f22 = or ( gn(1,2,:), gn(1,6,:) );
    gup(1,2,:) = mux2(f21,f22,e2);
  
    gup(1,3,:) = gn(1,2,:);
    
    gup(1,4,:) = not(gn(1,2,:));
    
    gup(1,5,:) = not(gn(1,3,:));

    
    f61 = and(not(gn(1,10,:)),or(or(gn(1,1,:),gn(1,9,:)),or(gn(1,11,:),gn(1,12,:))));
    f62 = not(gn(1,10,:));
    gup(1,6,:) = mux2(f61,f62,e6);
    

    gup(1,7,:) = gn(1,3,:);
    
    gup(1,8,:) = not(gn(1,5,:));
    
    f91 =  or(gn(1,4,:),gn(1,12,:));
    f92 =  or ( gn(1,5,:), gn(1,12,:) );
    gup(1,9,:) = mux2(f91,f92,e9);
    
 
    gup(1,10,:) = gn(1,11,:);
    
    
    f111 =  not(gn(1,6,:));     %%% 0.297
    f112 =  and(not(gn(1,6,:)), or ( gn(1,7,:), not(or(gn(1,4,:),gn(1,5,:))) ));   %%% 0.185
    f113 =  and ( not(or(gn(1,4,:),gn(1,5,:))), not(gn(1,6,:)) );                %%%    0.37
    f114 =  and (not(gn(1,6,:)),  gn(1,7,:));%0.148
    gup(1,11,:)  = mux4(f111,f112,f113,f114, e110, e111);
    
  
    gup(1,12,:)  = not(gn(1,8,:));
   
    
%% perturbation
    
   ee1=randomsequence(1,M,M*p);
   ee2=randomsequence(1,M,M*p);
   ee3=randomsequence(1,M,M*p);
   ee4=randomsequence(1,M,M*p);
   ee5=randomsequence(1,M,M*p);
   ee6=randomsequence(1,M,M*p);
   ee7=randomsequence(1,M,M*p);
   ee8=randomsequence(1,M,M*p);
   ee9=randomsequence(1,M,M*p);
   ee10=randomsequence(1,M,M*p);
   ee11=randomsequence(1,M,M*p);
   ee12=randomsequence(1,M,M*p);


    
   gdown(1,1,:) = xor(gn(1,1,:),ee1);
   gdown(1,2,:) = xor(gn(1,2,:),ee2);
   gdown(1,3,:) = xor(gn(1,3,:),ee3);
   gdown(1,4,:) = xor(gn(1,4,:),ee4);
   gdown(1,5,:) = xor(gn(1,5,:),ee5);
   gdown(1,6,:) = xor(gn(1,6,:),ee6);
   gdown(1,7,:) = xor(gn(1,7,:),ee7);
   gdown(1,8,:) = xor(gn(1,8,:),ee8);
   gdown(1,9,:) = xor(gn(1,9,:),ee9);
   gdown(1,10,:) = xor(gn(1,10,:),ee10);
   gdown(1,11,:) = xor(gn(1,11,:),ee11);
   gdown(1,12,:) = xor(gn(1,12,:),ee12);
   
   sel = or(or(or(or(or(or(or(or(or(or(or(ee1,ee2),ee3),ee4),ee5),ee6),ee7),ee8),ee9),ee10),ee11),ee12);
   gn(2,1,:) = mux2(gup(1,1,:),gdown(1,1,:),sel);
   gn(2,2,:) = mux2(gup(1,2,:),gdown(1,2,:),sel);
   gn(2,3,:) = mux2(gup(1,3,:),gdown(1,3,:),sel);
   gn(2,4,:) = mux2(gup(1,4,:),gdown(1,4,:),sel);
   gn(2,5,:) = mux2(gup(1,5,:),gdown(1,5,:),sel);
   gn(2,6,:) = mux2(gup(1,6,:),gdown(1,6,:),sel);
   gn(2,7,:) = mux2(gup(1,7,:),gdown(1,7,:),sel);
   gn(2,8,:) = mux2(gup(1,8,:),gdown(1,8,:),sel);
   gn(2,9,:) = mux2(gup(1,9,:),gdown(1,9,:),sel);
   gn(2,10,:) = mux2(gup(1,10,:),gdown(1,10,:),sel);
   gn(2,11,:) = mux2(gup(1,11,:),gdown(1,11,:),sel);
   gn(2,12,:) = mux2(gup(1,12,:),gdown(1,12,:),sel);
   
    
%%computation of the transition matrix
    for k = 1:M
        
        j = 1;
        
        for kkk = 1:n
            
           j = j + gn(2,kkk,k)*2^(kkk-1);   
           
        end
        A(i,j) = A(i,j) + 1/M;
    end


end

A;       % if p=0, A is the transition matrix when no perturbation; if p>0, A is the transition matrix with random perturbation rate of p.

toc

end

function c=randomsequence(c1,c2,c3)      % randomsequence sequence generator
  
c=zeros(1,c1,c2);
  
  irandom=0;
  
  while irandom ~= c3
      x=int32(1+(length(c)-1)*rand);
      if c(x)~=1
         c(x)=1;
         irandom=irandom+1;
      end
  end
end
